# Supplementary material for: Validation of the Keen Eye computer-based method for diagnosing visual neglect using a dual-task paradigm
Source: PLoS One. 2025 Oct 27;20(10):e0323832. doi: 10.1371/journal.pone.0323832 (PMC12558459; doi:10.1371/journal.pone.0323832)
Supplement: S1 File — This table contains the raw data collected from all study participants using the Keen Eye method and related diagnostic assessments. It includes individual performance metrics such as stimulus omissions, identification errors, and asymmetry coefficients across different conditions and tasks. These data form the basis for the statistical analyses and decision tree models described in the manuscript. Each row corresponds to a single participant, with variables representing key diagnostic indicators. On sheet 2 (Variables) in the file, explanations are provided for each variable included in the table. (XLSX) [file pone.0323832.s001.xlsx]

## Sheet: data
gender	age	Type	Time Since Onset (months)	damage_lh	damage_rh	diagnosis	1	2	3	4	5	6	7	8	9	10	11	12	13	14	right_skipped_unilateral	left_skipped_unilateral	right_skipped_bilateral	left_skipped_bilateral	number_invalid_right	number_invalid_left	number_invalid_both	right_hallucination	left_hallucination	KA_bilateral	KPrR_bilateral	KPrL_bilateral	KA_all	KEf_all	KPrR_all	KPrL_all	Alberts_Test_right_skipped	Alberts_Test_left_skipped	Alberts_Test_right_percent	Alberts_Test_left_percent	Alberts_Test_skipped_all	Alberts_Test_found	Bell_test_time	Bell_Test_R-L_index	Bell_Test_left_skipped	Bell_Test_right_skipped	Bell_Test_skipped_all	FAB	Bell_Test_diagnosis
m	45	Hemorrhagic	9	0	1	0	7	2	4	1	1	1	1	1	1	2	1	0	1	0	2	7	4	10	5	5	8	0	1	0.115385	0.878788	0.69697	0.129412	0.976744	0.888889	0.685185	0	0	0	0	39	0	178	0	7	7	15	16	0
m	46	Ischemic	1	0	1	0	3	2	6	2	2	2	1	0	0	0	1	0	1	0	6	6	4	3	7	3	4	0	0	-0.0169492	0.878788	0.909091	-0.011236	1	0.814815	0.833333	0	0	0	0	39	0	137	-1	3	2	5	18	0
f	64	Ischemic	6	0	1	0	0	0	5	0	0	0	1	0	0	0	0	0	0	2	1	3	1	3	2	1	0	0	0	0.0322581	0.969697	0.909091	0.04	1	0.962963	0.888889	0	0	0	0	39	0	140	-2	2	0	2	18	0
m	72	Ischemic	4	0	1	0	9	6	8	8	4	7	4	3	2	1	5	1	0	2	1	3	2	2	2	2	1	1	0	0	0.939394	0.939394	0.02	0.980198	0.944444	0.907407	0	0	0	0	39	0	148	-1	2	1	3	11	0
m	63	Ischemic	1	0	1	0	3	1	2	0	0	1	0	1	2	4	0	0	2	0	2	2	7	5	1	2	6	0	0	-0.037037	0.787879	0.848485	-0.0217391	1	0.833333	0.87037	0	0	0	0	0	39		1	0	1	2	16	0
m	66	Ischemic	10	0	1	0	9	6	9	1	2	7	1	0	0	0	0	0	0	1	1	0	2	2	1	1	4	0	0	0	0.939394	0.939394	-0.00970874	1	0.944444	0.962963	NA	NA	NA	NA	NA	NA	NA	NA	NA	NA	NA	15	NA
f	70	Ischemic	2	0	1	0	8	6	9	8	6	9	6	3	4	7	5	2	6	5	2	7	2	19	12	9	16	3	0	0.377778	0.939394	0.424242	0.282051	0.925926	0.925926	0.518519	0	1	0	100	38	1	263	-1	3	2	5	13	0
m	37	Ischemic	2	0	1	0	0	0	0	1	0	0	0	0	0	0	1	0	0	0	0	0	1	1	1	0	0	0	0	0	0.969697	0.969697	0	1	0.981481	0.981481	0	0	0	0	0	39	120	0	0	0	0	18	0
f	72	Ischemic	1	0	1	1	3	1	2	3	3	1	0	0	0	2	0	0	1	1	5	16	9	30	21	21	8	6	1	0.777778	0.727273	0.0909091	0.666667	0.745455	0.740741	0.148148	11	20	55	100	31	8	120	0	17	17	34	9	1
f	77	Ischemic	16	0	1	0	2	3	7	2	2	2	1	2	0	1	1	0	1	0	0	8	5	11	3	3	1	2	0	0.12	0.848485	0.666667	0.166667	0.953488	0.907407	0.648148	0	0	0	0	39	0	215	-4	4	0	4	16	0
f	65	Hemorrhagic	7	0	1	0	9	6	9	9	6	9	4	6	0	2	2	2	0	2	6	21	8	31	4	5	7	0	0	0.851852	0.757576	0.0606061	0.904762	1	0.740741	0.037037	NA	NA	NA	NA	NA	NA	NA	NA	NA	NA	NA	NA	NA
m	62	Ischemic	14	0	1	0	9	6	9	9	6	9	6	2	1	5	3	1	1	4	8	6	18	10	0	3	2	0	0	-0.210526	0.454545	0.69697	-0.151515	1	0.518519	0.703704	0	0	0	0	39	0	148	-1	2	1	3	18	0
m	71	Ischemic	6	0	1	0	2	4	7	2	1	4	2	4	1	3	0	2	2	0	4	10	8	12	8	8	16	0	0	0.0869565	0.757576	0.636364	0.135135	1	0.777778	0.592593	1	0	100	0	38	1	268	1	3	4	8	14	0
m	49	Ischemic	1	0	1	1	9	6	9	9	5	9	5	2	0	1	1	0	1	0	3	19	2	33	18	19	30	0	0	1	0.939394	0	0.921569	1	0.907407	0.037037	1	2	6	11	3	36	280	-7	15	8	27	14	1
f	47	Hemorrhagic	11	0	1	0	3	1	3	1	0	1	0	0	0	0	0	0	0	0	0	4	0	5	1	1	0	0	0	0.0819672	1	0.848485	0.0909091	1	1	0.833333	0	0	0	0	39	0	176	-2	4	2	6	17	0
m	71	Ischemic	4	0	0	0	8	4	9	8	3	9	4	0	0	1	2	2	4	2	0	0	0	0	0	0	3	0	0	0	1	1	0	1	1	1	0	0	0	0	39	0	64	0	1	1	2	14	0
f	82	Ischemic	1	0	1	0	8	4	6	3	2	6	2	9	6	8	6	2	5	3	14	12	25	19	8	5	12	0	0	-0.272727	0.242424	0.424242	-0.210526	1	0.277778	0.425926	0	0	0	0	39	0	239	0	2	2	4	16	0
f	78	Ischemic	6	0	1	0	9	6	9	7	6	8	2	3	0	9	1	0	0	0	3	19	10	28	3	1	5	0	0	0.642857	0.69697	0.151515	0.708333	1	0.759259	0.12963	0	0	0	0	0	39	802	0	0	0	0	15	0
m	48	Hemorrhagic	13	0	1	0	0	0	0	1	0	1	0	0	0	0	0	0	0	0	0	0	0	2	0	0	0	0	0	0.03125	1	0.939394	0.0188679	1	1	0.962963	0	0	0	0	39	0	156	-2	0	2	2	13	0
m	61	Ischemic	2	0	1	0	4	3	5	1	0	0	0	1	0	1	1	0	0	0	0	4	3	9	0	3	0	1	0	0.111111	0.909091	0.727273	0.108696	0.978495	0.944444	0.759259	0	1	0	100	38	1	187	1	2	3	5	15	0
m	46	Ischemic	1	0	1	1	1	2	0	3	0	3	0	3	0	1	1	1	3	1	0	3	2	15	0	1	3	0	0	0.265306	0.939394	0.545455	0.181818	1	0.962963	0.666667	0	0	0	0	0	39	375	-3	3	0	3	18	0
f	68	Ischemic	9	0	1	0	0	0	1	0	0	0	0	0	0	1	0	0	0	0	0	1	1	0	1	3	2	1	0	-0.0153846	0.969697	1	0	0.981308	0.981481	0.981481	0	0	0	0	39	0	126	3	0	3	3	18	0
m	61	Ischemic	1	0	1	0	0	1	0	0	0	0	0	2	0	0	0	0	0	0	0	1	2	0	21	21	8	0	0	-0.03125	0.939394	1	-0.00952381	1	0.962963	0.981481	0	0	0	0	0	39	134	-2	2	0	2	17	0
f	69	Ischemic	1	0	1	1	9	6	9	9	6	9	6	0	1	0	0	0	2	6	4	19	4	27	12	5	22	4	0	0.657143	0.878788	0.181818	0.703704	0.862069	0.851852	0.148148	2	12	12	61	15	24	520	-9	15	6	26	17	1
m	80	Ischemic	2	0	1	1	9	6	9	9	6	9	3	3	2	4	1	1	2	2	6	19	9	32	5	3	11	0	0	0.92	0.727273	0.030303	0.857143	1	0.722222	0.0555556	0	0	0	0	16	23	69	-10	19	9	28	9	0
f	64	Ischemic	3	0	1	0	1	0	0	0	0	0	1	0	0	1	0	0	0	1	0	0	2	2	3	1	1	0	0	0	0.939394	0.939394	0	1	0.962963	0.962963	0	0	0	0	39	0	129	0	0	0	0	16	0
m	46	Ischemic	12	0	1	0	9	6	9	8	6	8	4	0	1	1	0	0	1	1	1	17	3	33	17	12	32	0	0	1	0.909091	0	0.851852	1	0.925926	0.0740741	0	0	0	0	39	0	218	-7	8	1	9	13	0
m	28	T90.5: Sequelae of intracranial injury	12	0	1	1	9	5	8	9	5	9	1	0	1	0	0	2	0	1	1	15	3	31	1	5	4	0	0	0.875	0.909091	0.0606061	0.724138	1	0.925926	0.148148	2	0	100	0	37	2	219	0	5	5	10		0
f	64	Ischemic	1	0	1	0	3	2	2	0	0	0	0	2	1	0	2	3	1	0	2	0	7	7	0	0	0	0	0	0	0.787879	0.787879	-0.0217391	1	0.833333	0.87037	0	0	0	0	0	39	106	-1	4	3	7	18	0
f	68	Hemorrhagic	9	0	1	0	5	4	7	6	4	8	3	3	0	5	1	1	1	0	0	1	1	1	6	1	3	0	1	0	0.969697	0.969697	0.00952381	0.981132	0.981481	0.962963	1	0	100	0	38	1	196	-2	2	0	2	15	0
f	69	Ischemic	7	0	1	0	9	6	9	9	6	9	2	4	2	4	1	1	2	0	1	2	1	1	0	1	2	1	0	0	0.969697	0.969697	0.00970874	0.980769	0.962963	0.944444	NA	NA	NA	NA	NA	NA	NA	NA	NA	NA	NA	NA	NA
m	43	Hemorrhagic	9	0	1	0	3	0	7	0	1	2	0	0	1	1	1	1	0	1	3	6	2	7	3	4	2	0	0	0.0877193	0.939394	0.787879	0.0888889	1	0.907407	0.759259	0	0	0	0	39	0	137	0	0	0	0	17	0
m	64	Ischemic	2	0	1	0	2	1	1	1	0	1	0	2	2	1	1	0	0	1	3	2	4	4	2	0	1	1	1	0	0.878788	0.878788	-0.0105263	0.958763	0.87037	0.888889	1	0	100	0	38	1	135	4	0	4	4	17	0
f	79	Ischemic	5	0	1	1	9	6	9	9	6	9	6	2	0	4	1	1	4	2	3	21	11	33	9	13	16	0	0	1	0.666667	0	1	1	0.740741	0	NA	NA	NA	NA	NA	NA	NA	NA	NA	NA	NA	NA	NA
f	74	Ischemic	1	0	1	0	0	0	0	0	1	1	0	0	0	0	0	1	0	0	0	0	1	2	1	1	4	0	0	0.015873	0.969697	0.939394	0.00952381	1	0.981481	0.962963	0	0	0	0	39	0	NA	NA	NA	NA	NA	15	0
m	56	Ischemic	12	0	1	0	1	0	0	0	0	0	0	0	0	1	0	0	0	0	0	0	1	1	0	0	2	0	0	0	0.969697	0.969697	0	1	0.981481	0.981481	0	0	0	0	39	0	106	0	0	0	0	17	0
m	66	Ischemic	1	0	1	0	7	6	8	4	3	6	5	3	0	2	2	0	2	3	1	0	1	0	9	9	5	0	0	-0.0153846	0.969697	1	-0.0188679	1	0.962963	1	0	0	0	0	0	39	183	1	3	4	7	17	0
m	64	Ischemic	4	0	1	1	9	6	9	9	6	9	6	0	1	0	0	2	1	2	3	21	3	33	8	6	4	0	1	1	0.909091	0	1	0.959184	0.888889	0	0	2	0	100	37	2	251	-9	12	3	15	17	1
f	77	Ischemic	1	0	1	1	4	3	6	4	1	5	3	3	1	1	1	0	2	4	14	20	20	32	21	21	33	3	1	0.857143	0.393939	0.030303	0.818182	0.692308	0.37037	0.037037	1	7	6	39	8	31	206	-2	14	12	30	6	1
f	69	Ischemic	13	0	1	0	7	6	8	6	3	6	0	0	0	1	1	1	1	0	7	10	23	18	6	6	12	0	0	-0.2	0.30303	0.454545	-0.04	1	0.444444	0.481481	0	0	0	0	39	0	216	1	0	1	1	15	0
m	58	Ischemic	11	0	1	0	4	0	3	4	1	3	0	2	1	4	1	0	3	1	8	6	4	9	14	13	22	0	1	0.0943396	0.878788	0.727273	0.037037	0.97561	0.777778	0.722222	NA	NA	NA	NA	NA	NA	NA	NA	NA	NA	NA	NA	NA
m	75	Hemorrhagic	9	0	1	0	3	1	1	0	0	1	0	1	1	1	0	0	1	0	0	2	4	4	0	2	6	0	0	0	0.878788	0.878788	0.0204082	1	0.925926	0.888889	0	0	0	0	39	0	126	-3	3	0	3	17	0
m	69	Ischemic	2	0	1	1	6	2	8	3	3	5	1	6	4	8	2	3	7	0	1	7	3	29	2	4	2	0	0	0.764706	0.909091	0.121212	0.470588	1	0.925926	0.333333	1	15	6	94	23	16	126	-10	17	7	24	8	1
f	56	Hemorrhagic	11	0	1	0	6	5	7	6	5	6	2	1	0	0	0	1	1	3	3	0	32	0	3	1	1	0	0	-0.941176	0.030303	1	-0.479452	1	0.351852	1	0	0	0	0	39	0	122	0	1	1	2	13	0
f	62	Ischemic	12	0	1	0	9	6	3	9	6	6	6	0	0	0	0	2	1	0	1	19	2	26	1	0	3	1	0	0.631579	0.939394	0.212121	0.7	0.967213	0.944444	0.166667	0	0	0	0	39	0	218	0	1	1	2	17	0
f	72	Ischemic	5	0	0	0	0	1	2	0	0	1	0	1	1	2	1	0	1	0	3	3	1	10	4	1	3	0	0	0.163636	0.969697	0.69697	0.0989011	1	0.925926	0.759259	0	0	0	0	39	0	109	0	0	0	0	14	0
m	66	Ischemic	8	0	1	1	1	0	0	1	0	0	0	2	0	0	0	0	1	0	1	12	0	23	1	2	1	0	0	0.534884	1	0.30303	0.472222	1	0.981481	0.351852	0	0	0	0	39	0	110	3	1	3	4	NA	0
m	77	Ischemic	3	0	1	1	9	6	9	9	5	9	6	9	6	8	5	5	8	2	16	20	27	33	5	7	8	0	0	1	0.181818	0	0.833333	1	0.203704	0.0185185	0	0	0	0	0	39	520	6	0	6	7	11	0
f	70	Ischemic	1	0	1	1	9	6	9	7	6	9	6	0	0	3	1	1	1	0	14	19	18	33	20	21	8	5	0	1	0.454545	0	0.833333	0.655172	0.407407	0.037037	10	20	50	100	30	9	135	-3	17	14	31	9	1
f	73	Ischemic	1	0	1	1	7	5	6	4	5	7	3	0	0	1	0	0	0	0	0	21	0	33	5	0	11	1	0	1	1	0	1	0.963636	1	0	0	5	0	5	5	34	407	-10	12	2	14	13	1
f	71	Hemorrhagic	10	0	1	0	7	5	8	0	2	2	1	8	5	7	4	2	5	3	0	13	3	33	7	2	6	0	0	1	0.909091	0	0.728814	1	0.944444	0.148148	0	0	0	0	1	38	183	1	2	3	8	16	0
f	66	Ischemic	5	0	1	1	8	5	6	8	5	7	6	3	0	2	1	1	2	3	0	20	1	33	2	1	5	4	0	1	0.969697	0	0.962963	0.862069	0.981481	0.0185185	1	3	6	17	4	35	258	-1	3	2	9	16	1
f	81	Hemorrhagic	15	0	1	0	0	0	1	0	0	1	0	0	0	0	0	0	0	0	0	2	0	0	0	0	2	0	0	0	1	1	0.0188679	1	1	0.962963	0	1	0	100	38	1	237	-1	1	0	1	17	0
f	69	Ischemic	6	0	1	0	9	6	9	7	3	8	4	1	2	2	0	0	2	1	2	0	0	0	2	1	6	1	0	0	1	1	-0.0188679	0.981308	0.962963	1	NA	NA	NA	NA	NA	NA	NA	NA	NA	NA	NA	NA	NA
m	72	Ischemic	6	0	1	0	3	1	0	2	0	2	1	3	0	2	1	1	5	1	2	0	4	4	6	2	4	0	0	0	0.878788	0.878788	-0.0204082	1	0.888889	0.925926	0	0	0	0	39	0	148	-1	2	1	3	11	0
f	71	Ischemic	9	0	1	0	9	6	6	9	6	6	4	1	0	1	0	0	0	1	0	0	7	5	0	0	1	1	1	-0.037037	0.787879	0.848485	-0.0208333	0.959184	0.87037	0.907407	0	1	0	100	38	1	187	0	0	0	0	17	0
f	53	Hemorrhagic	7	0	1	0	1	0	0	1	1	0	1	0	0	0	0	0	0	0	0	4	0	0	1	3	5	1	0	0	1	1	0.0384615	0.980952	1	0.925926	0	0	0	0	0	39	266	-1	1	0	1	18	0
m	40	Hemorrhagic	6	0	1	0	0	0	0	0	0	0	0	0	0	0	0	0	0	0	0	0	0	0	1	1	3	2	0	0	1	1	0	0.963636	1	1	0	0	0	0	39	0	112	0	2	2	4	18	0
m	48	Hemorrhagic	2	0	1	0	3	1	9	3	2	5	2	2	0	1	0	0	0	0	1	8	2	17	2	0	7	0	0	0.319149	0.939394	0.484848	0.275	1	0.944444	0.537037	0	1	0	100	38	1	150	-1	2	1	3	14	0
f	70	Ischemic	10	0	1	0	7	6	8	2	0	1	2	1	0	2	0	0	0	1	0	19	1	33	2	7	7	0	0	1	0.969697	0	0.927273	1	0.981481	0.037037	1	2	33.3	66.7	36	3	189	1	0	1	1	9	1
m	44	Ischemic	1	0	1	0	0	0	0	0	0	1	1	0	0	0	0	0	1	1	0	0	2	2	0	0	2	0	0	0	0.939394	0.939394	0	1	0.962963	0.962963	0	0	0	0	39	0	142	-3	3	0	3	15	0
m	71	Ischemic	1	0	1	1	1	1	1	1	0	1	0	3	1	2	1	0	0	0	3	19	8	26	20	19	7	8	0	0.5625	0.757576	0.212121	0.653846	0.733333	0.796296	0.166667	0	1	0	5	1	38	180	-9	15	6	21	14	0
f	66	Ischemic	15	0	1	1	0	0	0	0	0	0	0	0	0	2	0	0	0	0	3	18	9	21	14	12	22	0	0	0.333333	0.727273	0.363636	0.473684	1	0.777778	0.277778	0	1	0	5	1	381	184	-10	11	1	15	16	0
m	67	Hemorrhagic	11	0	1	0	0	1	1	1	0	1	0	0	0	0	0	0	0	0	0	4	0	0	2	2	3	0	0	0	1	1	0.0384615	1	1	0.925926	1	0	6	0	1	38	190	0	1	1	2	17	0
m	60	Ischemic	1	0	1	1	9	6	9	9	6	9	6	4	2	3	3	1	2	1	6	21	10	33	9	7	1	16	0	1	0.69697	0	1	0.407407	0.703704	0	0	18	0	90	18	21	720	-6	17	11	28	3	1
m	73	Ischemic	2	0	1	1	9	6	9	9	6	9	6	0	0	0	0	0	0	0	0	12	1	25	20	15	32	0	0	0.6	0.969697	0.242424	0.514286	1	0.981481	0.314815	0	0	0	0	0	39	300	-2	5	3	8	11	0
m	74	Ischemic	4	0	1	1	9	6	9	9	6	9	6	0	0	1	1	2	0	0	2	21	2	33	10	12	3	3	0	1	0.939394	0	1	0.886792	0.925926	0	0	0	0	0	39	0	305	-11	15	4	19	14	0
f	77	Ischemic	1	0	1	0	9	6	8	9	6	9	5	7	6	3	7	4	3	4	0	1	1	0	11	16	4	0	0	-0.0153846	0.969697	1	0	1	0.981481	0.981481	0	0	0	0	0	39	240	-3	3	0	3	17	0
f	38	Ischemic	13	0	1	0	0	1	2	1	2	0	0	0	0	0	0	0	2	0	1	3	1	3	3	2	5	1	1	0.0322581	0.969697	0.909091	0.04	0.960784	0.962963	0.888889	0	0	0	0	39	0	142	-3	3	0	3	17	0
m	70	Ischemic	8	0	1	1	9	6	9	8	6	9	5	0	0	0	0	0	1	0	3	19	3	33	9	7	3	1	0	1	0.909091	0	0.92	0.960784	0.888889	0.037037	2	9	18	82	28	11	158	-6	17	11	28	8	1
f	57	Hemorrhagic	6	0	1	0	1	1	0	1	0	0	0	0	0	0	0	0	0	0	0	2	0	1	2	4	2	1	0	0.0153846	1	0.969697	0.0285714	0.981132	1	0.944444	0	0	0	0	39	0	194	-2	4	2	6	17	0
m	29	T90.5: Sequelae of intracranial injury	15	0	1	0	0	0	0	0	0	1	1	0	0	0	0	0	0	1	0	1	1	1	0	1	1	0	0	0	0.969697	0.969697	0.00952381	1	0.981481	0.962963	0	0	0	0	39	0	113	-1	1	0	1	16	0
m	72	Ischemic	3	0	1	0	0	1	1	0	1	2	0	0	0	0	0	1	2	0	8	5	5	4	12	9	6	0	0	-0.0175439	0.848485	0.878788	-0.0465116	1	0.759259	0.833333	0	0	0	0	0	39	493	-2	2	0	2	13	0
f	43	Ischemic	12	0	1	0	0	0	0	2	0	0	0	0	0	0	0	0	1	0	1	1	0	1	0	0	0	0	0	0.0153846	1	0.969697	0.00952381	1	0.981481	0.962963	0	0	0	0	39	0	93	2	1	3	5	17	0
f	53	Ischemic	10	0	1	0	0	0	1	0	1	2	0	0	0	0	0	1	2	0	0	0	3	4	1	0	0	0	0	0.0169492	0.909091	0.878788	0.00990099	1	0.944444	0.925926	0	0	0	0	39	0	190	0	1	1	2	18	0
f	71	Ischemic	5	0	1	0	0	0	0	0	0	0	0	0	0	0	0	0	0	0	12	7	22	18	5	6	2	0	0	-0.153846	0.333333	0.454545	-0.183673	1	0.37037	0.537037	1	1	50	50	37	2	143	-1	12	11	27	14	0
m	62	Ischemic	11	0	1	1	8	4	9	9	6	9	6	2	0	1	0	1	0	2	3	17	4	31	3	1	4	0	0	0.870968	0.878788	0.0606061	0.773585	1	0.87037	0.111111	0	3	0	100	36	3	157	-8	11	3	14	13	1
m	47	Ischemic	14	0	1	0	0	0	1	0	0	0	0	1	0	0	0	0	0	0	0	0	1	1	0	0	0	0	0	0	0.969697	0.969697	0	1	0.981481	0.981481	0	0	0	0	39	0	68	-2	2	0	2	17	0
m	69	Ischemic	4	0	1	1	1	0	0	1	0	1	0	0	0	0	0	0	2	0	4	21	5	33	21	21	7	1	0	1	0.848485	0	1	0.956522	0.833333	0	0	9	0	45	9	30	328	-9	17	8	25	17	1
f	51	Hemorrhagic	1	0	1	0	2	0	4	4	2	1	2	0	0	0	0	0	1	1	1	13	1	2	21	21	33	0	1	0.015873	0.969697	0.939394	0.142857	0.978261	0.962963	0.722222	0	0	0	0	0	39	120	-3	5	2	7	14	0
f	74	Ischemic	2	0	1	1	6	4	9	6	4	9	5	0	0	0	0	0	0	0	0	10	0	33	1	1	2	2	0	1	1	0	0.661538	0.940299	1	0.203704	1	0	6	0	1	38	347	-1	0	1	1	14	0
m	41	Ischemic	10	0	1	0	0	0	0	0	2	0	0	0	0	0	0	1	0	0	0	1	1	1	0	2	0	0	0	0	0.969697	0.969697	0.00952381	1	0.981481	0.962963	0	0	0	0	39	0	120	0	0	0	0	18	0
m	71	Ischemic	1	0	1	1	9	6	9	9	6	9	5	1	0	5	0	0	0	0	1	20	5	33	21	20	8	2	0	1	0.848485	0	0.959184	0.921569	0.888889	0.0185185	9	20	45	100	29	10	60	0	17	17	34	14	1
m	67	Hemorrhagic	12	0	1	0	4	1	2	1	1	1	3	2	1	5	1	2	0	2	5	3	8	10	5	3	9	0	0	0.0416667	0.757576	0.69697	0	1	0.759259	0.759259	0	1	0	100	38	1	135	-1	4	3	8	15	0
m	59	Hemorrhagic	10	0	1	0	9	6	9	9	6	9	6	0	1	0	0	1	2	0	0	0	5	6	0	1	1	0	0	0.0181818	0.848485	0.818182	0.0103093	1	0.907407	0.888889	0	0	0	0	39	0	171	2	2	4	6	17	0
m	57	Ischemic	4	0	1	0	1	1	0	3	0	0	0	2	2	6	2	0	0	0	2	1	10	4	7	3	11	0	0	-0.115385	0.69697	0.878788	-0.0769231	1	0.777778	0.907407	1	0	100	0	38	1	117	2	3	5	8	8	0
m	53	Hemorrhagic	2	0	1	0	0	1	0	0	1	1	0	0	0	0	0	0	0	0	0	2	0	1	0	2	2	2	0	0.0153846	1	0.969697	0.0285714	0.962617	1	0.944444	NA	NA	NA	NA	NA	NA	NA	NA	NA	NA	NA	18	NA
f	68	Ischemic	2	0	1	0	2	0	0	0	0	0	0	1	0	0	0	0	0	0	1	7	10	30	7	6	2	0	0	0.769231	0.69697	0.0909091	0.433333	1	0.796296	0.314815	0	0	0	0	0	39	380	-5	5	0	5	14	0
f	63	Ischemic	10	0	1	1	6	3	6	6	4	6	4	0	0	0	0	0	0	0	0	2	0	33	0	1	4	1	0	1	1	0	0.479452	0.972973	1	0.351852	0	6	0	100	33	6	129	-1	4	3	7	16	1
m	66	Ischemic	1	0	1	1	9	6	9	8	6	9	6	0	0	0	0	0	0	1	5	12	7	33	21	21	33	1	0	1	0.787879	0	0.647059	0.961538	0.777778	0.166667	0	5	0	28	5	34	196	-1	6	5	13	11	1
m	69	Ischemic	5	0	1	0	0	0	0	0	0	0	0	1	1	0	0	0	0	0	4	19	10	31	9	9	18	5	1	0.84	0.69697	0.0606061	0.818182	0.76	0.740741	0.0740741	0	2	0	100	37	2	NA	NA	NA	NA	NA	16	NA
f	43	Ischemic	14	0	1	1	4	3	7	4	3	5	0	0	0	0	0	0	0	0	0	1	0	25	0	1	4	0	0	0.609756	1	0.242424	0.317073	1	1	0.518519	0	0	0	0	0	39	260	-1	1	0	1	18	0
f	72	Ischemic	2	0	1	1	8	6	9	9	6	9	6	7	4	6	3	5	6	5	14	21	22	32	21	21	33	0	0	0.833333	0.333333	0.030303	0.894737	1	0.333333	0.0185185	0	3	0	17	4	35	90	NA	NA	NA	NA	8	NA
m	64	Hemorrhagic	1	0	1	1	5	5	6	7	6	8	6	1	0	1	0	0	3	4	10	15	14	27	0	0	0	0	0	0.52	0.575758	0.181818	0.428571	1	0.555556	0.222222	0	0	0	0	0	39	348	-3	5	2	7	12	0
m	62	Ischemic	1	0	1	1	1	6	0	9	0	0	0	4	3	8	0	3	8	0	8	21	9	33	19	11	22	1	1	1	0.727273	0	1	0.897436	0.685185	0	11	18	65	100	33	6	566	-3	15	12	32	13	1
f	57	Ischemic	3	0	1	1	9	6	9	9	6	9	6	1	2	9	0	0	5	0	8	21	9	33	6	8	1	1	0	1	0.727273	0	1	0.947368	0.685185	0	0	0	0	0	39	0	339	-9	9	0	9	13	0
m	56	Ischemic	7	0	1	1	0	0	0	0	0	0	0	7	4	7	6	3	5	3	3	9	3	28	2	2	3	1	0	0.714286	0.909091	0.151515	0.476923	0.969697	0.888889	0.314815	0	0	0	0	39	0	173	-3	3	0	3	18	0
m	59	Ischemic	4	0	0	1	1	2	1	0	1	1	0	0	2	1	1	1	0	0	2	21	2	33	5	7	11	0	0	1	0.939394	0	1	1	0.925926	0	0	0	0	0	39	0	305	-11	15	4	19	14	0
m	77	Ischemic	1	0	1	1	0	0	0	0	0	0	1	0	0	0	0	0	0	1	4	12	8	14	17	11	22	0	0	0.136364	0.757576	0.575758	0.2	1	0.777778	0.518519	1	0	6	0	1	38	406	-2	7	5	14	18	0
f	64	Hemorrhagic	1	0	1	1	9	5	9	7	4	7	1	7	5	8	1	0	3	0	4	18	5	25	17	10	25	0	0	0.555556	0.848485	0.242424	0.607143	1	0.833333	0.203704	0	2	0	11	2	37	242	-6	10	4	17	13	1
f	62	Ischemic	4	0	1	1	9	5	9	8	5	9	3	1	0	0	0	1	3	2	4	18	2	33	15	19	29	1	1	1	0.939394	0	0.882353	0.924528	0.888889	0.0555556	1	4	20	80	33	5	270	-8	11	3	14	17	1
m	59	Ischemic	1	0	1	1	9	6	9	9	6	9	6	2	0	2	3	2	0	3	5	21	7	33	18	17	30	0	0	1	0.787879	0	1	1	0.777778	0	6	18	35	100	28	11	NA	-5	15	10	20	16	1
[truncated: 8 more columns]

## Sheet: variables
Variable	Description
gender	Participant’s gender (Male/Female)
age	Age in years
Type	Type of lesion (Ischemic, Hemorrhagic, TBI)
Time Since Onset (months)	Time since stroke or injury, in months
damage_lh	Left hemisphere lesion (1 = Yes, 0 = No)
damage_rh	Right hemisphere lesion (1 = Yes, 0 = No)
diagnosis	Clinical diagnosis of visual neglect (1 = Yes, 0 = No)
1–14	Number of omissions for each of the 14 ball positions
right_skipped_unilateral	Omissions for right targets in unilateral presentations
left_skipped_unilateral	Omissions for left targets in unilateral presentations
right_skipped_bilateral	Omissions for right targets in bilateral presentations
left_skipped_bilateral	Omissions for left targets in bilateral presentations
number_invalid_right	Incorrect responses to digits when right-sided targets are presented
number_invalid_left	Incorrect responses to digits when left-sided targets are presented
number_invalid_both	Incorrect responses to digits during bilateral presentations
right_hallucination	False positives for right-sided targets (reported when not present)
left_hallucination	False positives for left-sided targets
KA_bilateral	Asymmetry coefficient for bilateral trials
KPrR_bilateral	Proportion of correct responses to right-sided targets (bilateral only)
KPrL_bilateral	Proportion of correct responses to left-sided targets (bilateral only)
KA_all	Global asymmetry coefficient (all conditions)
KEf_all	Overall task efficiency (correct responses / total possible)
KPrR_all	Proportion of correct responses to right-sided targets (all trials)
KPrL_all	Proportion of correct responses to left-sided targets (all trials)
Alberts_Test_right_skipped	Right-side omissions in the Albert’s test
Alberts_Test_left_skipped	Left-side omissions in the Albert’s test
Alberts_Test_right_percent	Percent of targets missed on the right
Alberts_Test_left_percent	Percent of targets missed on the left
Alberts_Test_skipped_all	Total number of omissions in Albert’s test
Alberts_Test_found	Number of correctly identified targets in Albert’s test
Alberts_Test_diagnosis	Diagnosis based on Albert’s test (1 = Yes, 0 = No)
Bell_test_time	Time to complete the Bells test (in seconds)
Bell_Test_R-L_index	Laterality index (Right omissions – Left omissions)
Bell_Test_left_skipped	Left-side omissions in the Bells test
Bell_Test_right_skipped	Right-side omissions in the Bells test
Bell_Test_skipped_all	Total omissions in the Bells test
FAB	Score on the Frontal Assessment Battery
Bell_Test_diagnosis	Diagnosis based on the Bells test (1 = Yes, 0 = No)
Cluster	Participant cluster from cluster analysis
KE_diagnosis_model_3	Diagnosis from Keen Eye Method Model 3 (KA_all <0.17) (1 = Yes, 0 = No)
up	Omissions in the upper left visual field
down	Omissions in the lower left visual field
left	Total number of left-sided omissions (LSU+LSB)
right	Total number of right-sided omissions (RSU+RSB)
CBS	Score on Catherine Bergego Scale (CBS)
